# Supplementary material for: Non-neotissue constituents as underestimated confounders in the assessment of tissue engineered constructs by near-infrared spectroscopy
Source: Mater Today Bio. 2023 Nov 28;24:100879. doi: 10.1016/j.mtbio.2023.100879 (PMC10733684; doi:10.1016/j.mtbio.2023.100879)
Supplement: Supplementary Material 1 [file mmc1.xlsx]

## Sheet: S1-Samples
Index	Category	Duration	TGF Presence	BMP Presence	MPER Presence	HAV Presence
1	Control	Day28	No TGFb	No BMP-9	No M-PER	No HAV
2	Control	Day28	No TGFb	No BMP-9	No M-PER	No HAV
3	Control	Day28	No TGFb	No BMP-9	No M-PER	No HAV
4	Control	Day28	No TGFb	No BMP-9	No M-PER	No HAV
5	Control	Day28	No TGFb	No BMP-9	No M-PER	No HAV
6	Control	Day28	No TGFb	No BMP-9	No M-PER	No HAV
7	Control	Day7	No TGFb	No BMP-9	No M-PER	No HAV
8	Control	Day7	No TGFb	No BMP-9	No M-PER	No HAV
9	Control	Day7	No TGFb	No BMP-9	No M-PER	No HAV
10	Control	Day7	No TGFb	No BMP-9	No M-PER	No HAV
11	Control	Day7	No TGFb	No BMP-9	No M-PER	No HAV
12	Control	Day7	No TGFb	No BMP-9	No M-PER	No HAV
13	Day28	Day28	No TGFb	BMP-9	No M-PER	No HAV
14	Day28	Day28	No TGFb	BMP-9	No M-PER	No HAV
15	Day28	Day28	No TGFb	BMP-9	No M-PER	No HAV
16	Day28	Day28	No TGFb	BMP-9	No M-PER	HAV
17	Day28	Day28	No TGFb	BMP-9	No M-PER	HAV
18	Day28	Day28	No TGFb	BMP-9	No M-PER	HAV
19	Day28	Day28	No TGFb	BMP-9	No M-PER	HAV
20	Day28	Day28	No TGFb	BMP-9	No M-PER	HAV
21	Day28	Day28	No TGFb	BMP-9	No M-PER	HAV
22	Day28	Day28	No TGFb	No BMP-9	M-PER	HAV
23	Day28	Day28	No TGFb	No BMP-9	M-PER	HAV
24	Day28	Day28	No TGFb	No BMP-9	M-PER	HAV
25	Day28	Day28	No TGFb	No BMP-9	M-PER	HAV
26	Day28	Day28	No TGFb	No BMP-9	M-PER	No HAV
27	Day28	Day28	No TGFb	No BMP-9	M-PER	No HAV
28	Day28	Day28	No TGFb	No BMP-9	M-PER	No HAV
29	Day28	Day28	No TGFb	No BMP-9	M-PER	HAV
30	Day28	Day28	No TGFb	No BMP-9	M-PER	HAV
31	Day28	Day28	TGFb	No BMP-9	M-PER	HAV
32	Day28	Day28	No TGFb	BMP-9	No M-PER	No HAV
33	Day28	Day28	No TGFb	BMP-9	No M-PER	No HAV
34	Day28	Day28	No TGFb	BMP-9	No M-PER	No HAV
35	Day28	Day28	TGFb	No BMP-9	No M-PER	No HAV
36	Day28	Day28	TGFb	No BMP-9	No M-PER	HAV
37	Day28	Day28	TGFb	No BMP-9	No M-PER	No HAV
38	Day28	Day28	TGFb	No BMP-9	No M-PER	HAV
39	Day28	Day28	TGFb	No BMP-9	No M-PER	No HAV
40	Day28	Day28	TGFb	No BMP-9	No M-PER	HAV
41	Day7	Day7	No TGFb	BMP-9	No M-PER	No HAV
42	Day7	Day7	No TGFb	BMP-9	No M-PER	No HAV
43	Day7	Day7	No TGFb	BMP-9	No M-PER	No HAV
44	Day7	Day7	No TGFb	BMP-9	No M-PER	No HAV
45	Day7	Day7	No TGFb	BMP-9	No M-PER	No HAV
46	Day7	Day7	No TGFb	BMP-9	No M-PER	HAV
47	Day7	Day7	No TGFb	BMP-9	No M-PER	HAV
48	Day7	Day7	No TGFb	BMP-9	No M-PER	HAV
49	Day7	Day7	No TGFb	BMP-9	No M-PER	HAV
50	Day7	Day7	No TGFb	BMP-9	No M-PER	HAV
51	Day7	Day7	No TGFb	No BMP-9	M-PER	HAV
52	Day7	Day7	No TGFb	No BMP-9	M-PER	HAV
53	Day7	Day7	No TGFb	No BMP-9	M-PER	HAV
54	Day7	Day7	No TGFb	No BMP-9	M-PER	HAV
55	Day7	Day7	No TGFb	No BMP-9	M-PER	HAV
56	Day7	Day7	No TGFb	BMP-9	M-PER	HAV
57	Day7	Day7	No TGFb	BMP-9	M-PER	HAV
58	Day7	Day7	TGFb	No BMP-9	M-PER	No HAV
59	Day7	Day7	TGFb	No BMP-9	M-PER	No HAV
60	Day7	Day7	TGFb	No BMP-9	M-PER	HAV
61	Day7	Day7	TGFb	No BMP-9	M-PER	HAV
62	Day7	Day7	No TGFb	BMP-9	No M-PER	No HAV
63	Day7	Day7	No TGFb	BMP-9	No M-PER	No HAV
64	Day7	Day7	No TGFb	BMP-9	No M-PER	No HAV
65	Day7	Day7	No TGFb	BMP-9	No M-PER	No HAV
66	Day7	Day7	No TGFb	BMP-9	No M-PER	No HAV
67	Day7	Day7	No TGFb	BMP-9	No M-PER	HAV
68	Day7	Day7	No TGFb	BMP-9	No M-PER	HAV
69	Day7	Day7	No TGFb	BMP-9	No M-PER	HAV
70	Day7	Day7	No TGFb	BMP-9	No M-PER	HAV
71	Day7	Day7	No TGFb	BMP-9	No M-PER	HAV
72	Day7	Day7	TGFb	No BMP-9	No M-PER	HAV
73	Day7	Day7	TGFb	No BMP-9	No M-PER	HAV
74	Day7	Day7	TGFb	No BMP-9	No M-PER	HAV
75	Day7	Day7	TGFb	No BMP-9	No M-PER	HAV
76	Day7	Day7	TGFb	No BMP-9	No M-PER	No HAV
77	Day7	Day7	TGFb	No BMP-9	No M-PER	No HAV
78	Day7	Day7	TGFb	No BMP-9	No M-PER	No HAV
79	Day7	Day7	TGFb	No BMP-9	No M-PER	No HAV
80	Day7	Day7	TGFb	No BMP-9	No M-PER	No HAV
81	Day7	Day7	TGFb	No BMP-9	No M-PER	HAV
